# Supplementary material for: A Molecular Survey on Neglected Gurltia paralysans and Aelurostrongylus abstrusus Infections in Domestic Cats (Felis catus) from Southern Chile
Source: Pathogens. 2021 Sep 15;10(9):1195. doi: 10.3390/pathogens10091195 (PMC8468845; doi:10.3390/pathogens10091195)
Supplement: Supplementary file 1 [file pathogens-10-01195-s001.zip]

Archive with 1 entries (1 files):
- pathogens-1363818-supplementary.pdf
